# Supplementary material for: Tunable Viscoelastic Properties of Sodium Polyacrylate Solution via CO2-Responsive Switchable Water
Source: Molecules. 2021 Jun 24;26(13):3840. doi: 10.3390/molecules26133840 (PMC8270326; doi:10.3390/molecules26133840)
Supplement: Supplementary file 1 [file molecules-26-03840-s001.zip]

Archive with 1 entries (1 files):
- molecules-1260550-supplementary.pdf
